# Supplementary material for: Content Quality of YouTube Videos About Pain Management After Cesarean Birth: Content Analysis
Source: JMIR Infodemiology. 2023 Jun 23;3:e40802. doi: 10.2196/40802 (PMC10337243; doi:10.2196/40802)
Supplement: Multimedia Appendix 2 [file infodemiology_v3i1e40802_app2.xlsx]

## Sheet: Sheet1
Final YouTube Videos (N=73)
Video title	Column1
After 6 months, my C-section scar still hurts, and I have numb spots. Is this normal?	https://youtu.be/emwsZ2w4_vE
Which is more painful, a c-section or labor?	https://youtu.be/CAZSEvCtqqY
Snugglebundl | Relief From C-Section Pain and Post-Birth Complications | A Mum's Opinion	https://youtu.be/BqVgUJ0Ngzg
What is the recovery time after c-section delivery?	https://youtu.be/UfxMceEgTgs
How long will it take to recover from a C-section?	https://youtu.be/0VG98-paixs
Causes and management of leg pain after C section - Dr. Sangeeta Gomes	https://youtu.be/K_y6i-rdN6I
How to manage incision pain right after 1 month of Cesarean Section? - Dr. Shailaja N	https://youtu.be/Ko9N2wzE7xA
Recovery after Cesarean delivery - Dr. Bhupinder Singh Duggal	https://youtu.be/_jSAvWyJckM
What is more painful C section or natural birth? - Dr. Mini Salunkhe	https://youtu.be/bMenF14k-vg
What to know about c-section recovery	https://www.youtube.com/watch?v=BMUjKiHDkJQ
More moms choosing non-opioid pain treatment post C-section	https://youtu.be/3mG-cD_NaKE
Enhanced Recovery After Cesarean (ERAC)	https://youtu.be/F5tr757JzMg
Reducing pain and strain after birth | Recovery after caesarean birth | Mater Mothers	https://youtu.be/opd77Se9wwU
C-Section Recovery Tips: Healing at Home, Incision Care and More!	https://youtu.be/E6lWdrINbBE
How to Help Your Body Recover Post-Caesarean	https://youtu.be/aMpsNiXg_yM
Moving well after a Caesarean birth | Recovery after caesarean birth | Mater Mothers	https://youtu.be/AlN0SlvjAcA
C-Section Recovery vs. Natural Birth	https://youtu.be/RIpoNvCUhyk
Resting and recovering well after birth | Recovery after caesarean birth | Mater Mothers	https://youtu.be/FD7WNo-Y4gw
Enhanced Recovery Approach to Cesarean Delivery	https://youtu.be/uZL019jhkGA
Improving C-Section Recovery: The ERAS Program Helps You Heal	https://youtu.be/CoFtgdluBc0
C-SECTION - PAIN MANAGEMENT & RECOVERY	https://youtu.be/3dutQ5hgkdE
C-Section Recovery (Obstetrics - Postpartum)	https://youtu.be/XuokaAx1ibE
CARE PLAN: POSTPARTUM CESAREAN SECTION	https://youtu.be/-GjnZkLVnfw
Is an Abdominal Binder After C-Section Right For You?	https://youtu.be/4QL2y-4ll_0
Dr. Elizabeth Cherot -C Section Pain Management	https://youtu.be/nsbBUwSZLVY
Back pain following spinal injection | Caesarean Section Delivery & Back Pain	https://youtu.be/kUKopJQyTRY
Recovering After a C section Delivery	https://youtu.be/xzW8A9U6ho8
Cesarean recovery at home	https://youtu.be/PtAtRuYbeZs
Cesarean recovery in the hospital	https://youtu.be/LXOQbd_2Flo
What should I know about recovering from a C-section?	https://youtu.be/Gl3p0U3qS0c
Postpartum Caesarean Birth	https://youtu.be/siCsGghGmsc
Cesarean delivery recovery | C Section recovery | Exercise & food after cesarean delivery	https://youtu.be/a3hIjwA60No
C-Section Scar Pain with your Second Pregnancy	https://youtu.be/e1kOUvZy4nU
WHATS GOING ON WITH MY UTERUS?? - 1 Month Postpartum C-Section	https://youtu.be/lHlrsXrMDxU
C Section Recovery Kit - Belly band, Faja, Massage,Tips After Care: Binding, Massage & Skin Brushing	https://youtu.be/EftoCreqhcs
LOSING BABY WEIGHT & CONSTIPATION!! - 2 Weeks Postpartum C-Section Recovery	https://youtu.be/8IV30QDlg58
Low back pain after a C-section	https://youtu.be/sb6Nh3l3M4U
1 Week Postpartum Belly & C-Section Recovery	https://youtu.be/OIxt7O30TpE
C-SECTIONS: Recovery and Exercise Advice (Pelvic Health Physiotherapist)	https://youtu.be/YpJK1gwDye4
WSHT Physio Videos - Advice following Caesarean Section	https://youtu.be/RB4R_7vp-zM
Constipation after a C-section | Philadelphia and the Main Line, PA	https://youtu.be/bMenF14k-vg
Your Caesarean Section	https://youtu.be/2B8RGM1d5jA
C-Section Recovery Kit // What You'll Need For Postpartum // Momma Alia	https://youtu.be/inE4sFvCNMQ
Enhanced recovery for your planned caesarean section at the Royal Berkshire Hospital	https://youtu.be/VfoI3d2asVs
Ob/Gyn Mom 5 Tips for C-Section Recovery	https://youtu.be/tqm8MWf7JUs
3-4 months after c-section surgery (postpartum update) - aching pain, weight gain, contractions	https://www.youtube.com/watch?v=ci066affWSA
POSTPARTUM UPDATE | CSECTION SCAR, PAINFUL SEX, TTC AGAIN?!, BABY GIRL NAME, WEIGHT LOSS	https://www.youtube.com/watch?v=b7MbMeGolOY
Postpartum after second c section | 1 day to 3 weeks postpartum	https://youtu.be/_iw1ePoEYoM
What To Know About C-SECTIONS + C SECTION AFTER CARE	https://youtu.be/Gl3p0U3qS0c
What to Expect After a C-Section with Sharzad Kiadeh	https://youtu.be/u9hxwZVkxw4
My C-Section Experience in india | I was scared of normal delivery	https://youtu.be/bioKRN6g6-Q
#RoadToMe: Healing After My C-Section	https://youtu.be/RfC5xVdl2R8
Postpartum Care: DIY Padsicles, C-Section Care, and How to Eliminate Stress | Birth Doula	https://youtu.be/HYd261RSIeg
POSTPARTUM MUST HAVES: WHAT YOU NEED AFTER A CSECTION - CSECTION RECOVERY!!	https://youtu.be/JZbfgWlPP2o
My tips for how I had such a speedy recovery after a C section	https://youtu.be/RkjXTwQ6Gsg
Learn more about elective cesarean section	https://youtu.be/KVNiWOJ-Kdc
C-Section Recovery Tips + Postpartum Essentials // What I wish I knew	https://youtu.be/K3A-t93HBdU
Post Cesarean Instructions (Eng) | By Dr. Mukesh Gupta	https://youtu.be/ZFdjtWFVSk0
1 Month Postpartum Update | Belly Shot, Weight Loss, C-Section Recovery & Baby Blues	https://youtu.be/9BqvD9Qdrdg
C-Section Recovery Essentials + Postpartum Prep 2021 | 36 WEEKS PREGNANT	https://youtu.be/ZZbq_Vv6JxQ
e-sfar 2018 - Pain management after C-section	https://youtu.be/Fr4K3p_bD9o
C-Section Recovery Must-Have Products 2021	https://youtu.be/LpwEwYJqD7Q
Postpartum Update + Healing from a C-Section: Baby blues, sex, weight loss, pain, breastfeeding	https://youtu.be/SWoklkNPhKw
2 DAYS AFTER C-SECTION | What to Expect Post Cesarean Delivery & Recovery	https://youtu.be/u6juHLzgbq4
1 WEEK POSTPARTUM UPDATE | FIRST WEEK OF C-SECTION RECOVERY | C-SECTION RECOVERY TIPS AT HOME	https://youtu.be/a-uC6picg-Q
C-Section Recovery: What to Expect, Tips for Healing & MORE! | Sarah Lavonne	https://youtu.be/szHXJPLd1rI
WHAT TO EXPECT AFTER A C-SECTION || POSTPARTUM PAIN, BLEEDING AND NURSING || BETHANY FONTAINE	https://youtu.be/jbshP5UkGYQ
MY C-SECTION RECOVERY || 2 WEEK POSTPARTUM AND BABY UPDATE! || BETHANY FONTAINE	https://youtu.be/eCoERdRr7Q4
C-SECTION RECOVERY TWINS & BABY | C-Section Recovery Tips | Postpartum Care | Mai Zimmy	https://youtu.be/YdjrSxnDc6Y
TAP Block for Post Cesarean Delivery Pain	https://youtu.be/AhJ5zFMXT0k
MY C-SECTION EXPERIENCE & POSTPARTUM: Recovery, Depression, Breastfeeding | Logan & Morgan	https://youtu.be/npSqDMOyKlE
My C-section Experience! Q&A	https://youtu.be/W4oNvep24IY
POSTPARTUM SERIES PART 1 - BODY UPDATE - C section scar/loose skin/weight loss - 7 months on!Postpartum cesarean recovery	https://www.youtube.com/watch?v=joDvM_1sEOY
